# Supplementary material for: Different influences of phylogenetically conserved and independent floral traits on plant functional specialization and pollination network structure
Source: Front Plant Sci. 2023 Jan 24;14:1084995. doi: 10.3389/fpls.2023.1084995 (PMC9902514; doi:10.3389/fpls.2023.1084995)
Supplement: Supplementary file 7 [file Table_1.xlsx]

## Sheet: Sheet1
Supplementary Table 1 66 plant species included in the plant-pollinator network, plant code, their family, the attractive unit used in the analysis (F: flower; I: inflorescence), floral size (mm), floral shape, floral symmetry, floral color, flower density (open flowers/m2), network metrics at species level (species strength, weighted closeness, specialization-d', nestedness contribution, c-value…
Species	Plant code	Family	attactive unit	floral size	floral shape	Floral symmetry	floral color	flower density	species strength	weighted closeness	speciealiztion-d'	nestedness contribution	c-value	z-value	role in network
Aconitum hemsleyanum	ACHE	Ranunculaceae	F	5.82±0.91	Flag or gullet	Bilateral	blue	1.09±0.69	0.000206654	8.30175e-05	0.104144	0.571434	0	-0.393364	peripheral species
Adenophora capillaris	ADCA	Campanulaceae	F	5.34±0.19	tube	Radial	white/pink	2.47±0.62	0.00174177	0.000435334	0.0521674	1.36264	0.439225	-0.419331	connect species
Adenophora stricta subsp. sessilifolia	ADST	Campanulaceae	F	22.21±0.62	tube	Radial	blue	1.36±0.37	0.0141362	0.000538277	0.0532173	1.65007	0.171781	-0.391101	peripheral species
Agrimonia pilosa	AGPI	Rosaceae	F	6.73±0.12	open dish/bowl	Radial	yellow	0.71±0.27	0.00476809	0.00117992	0.0958292	1.82388	0.399048	-0.408893	peripheral species
Amphicarpaea edgeworthii	AMED	Fabaceae	F	6.95±0.05	Flag or gullet	Bilateral	purple	0.4±0.1	0.000128445	4.15126e-05	0.00153823	1.04201	0.48088	-0.393982	connect species
Anaphalis sinica	ANSI	Asteraceae	I (capitula)	12.67±1.66	open tube	Radial	white/pink	1.71±1.06	0.0200675	0.000290112	0.170481	-0.483488	0.0341114	-0.342783	peripheral species
Anemone hupehensis	ANHU	Ranunculaceae	F	49.97±1.28	open dish/bowl	Radial	purple	0.26±0.05	0.244029	0.00241968	0.216826	1.73589	0.0337559	0.30594	peripheral species
Aralia cordata	ARCO	Araliaceae	I (umbel)	22.3±0.4	open dish/bowl	Radial	white/pink	2.57±0.81	0.0372149	0.00404743	0.174426	1.53181	0.132541	-0.418781	peripheral species
Artemisia lavandulifolia	ARLA	Asteraceae	I (spike)	5*	open tube	Radial	white/pink	1.55	0.000230344	6.2272e-05	0.129008	2.22721	0	-0.424111	peripheral species
Aster tataricus	ASTA	Asteraceae	I (capitula)	21.12±0.55	open tube	Radial	blue	0.78±0.17	0.00997632	0.0016659	0.0814174	0.523462	0.426066	-0.391652	connect species
Aster trinervius subsp. ageratoides	ASTR	Asteraceae	I (capitula)	15.64±0.22	open tube	Radial	purple	6.21±1.88	0.00662885	0.00146472	0.113718	0.790512	0.486047	-0.402368	connect species
Astilbe chinensis	ASCH	Saxifragaceae	I (panicle)	45*	open tube	Radial	purple	0.19±0.06	0.0621968	0.0121921	0.143177	0.970795	0.499522	-0.395992	connect species
Buddleja davidii	BUDA	Scrophulariaceae	F	6.71±0.16	tube	Bilateral	purple	2.43±0.3	1.25921	0.0596475	0.302089	1.2417	0.355923	0	peripheral species
Carpesium minus	CAMI	Asteraceae	I (capitula)	4.55±0.12	open tube	Radial	yellow	2.56±1.66	0.000716076	0.000124534	0.207552	1.15898	0	-0.521832	peripheral species
Cirsium japonicum	CIJA	Asteraceae	I (capitula)	26.45±1.73	open tube	Radial	purple	0.1±0.04	0.00397152	0.000786042	0.0365512	1.1389	0.68808	-0.390689	connect species
Cirsium monocephalum	CIMO	Asteraceae	I (capitula)	35.36±0.76	open tube	Radial	white/pink	3.44±0.36	1.49815	0.0816717	0.251132	1.40394	0.456029	3.7311	network hub
Clinopodium gracile	CLGR	Lamiaceae	I (spike)	12.04±0.61	Flag or gullet	Bilateral	purple	4.56±1.22	0.0620308	0.0113618	0.0388992	1.45362	0.712313	-0.343771	connect species
Codonopsis lanceolata	COLA	Campanulaceae	F	22.53±2.07	tube	Radial	yellow green	0.4±0.15	0.017057	0.00625816	0.182047	1.20196	0.224843	-0.334922	peripheral species
Commelina communis	COCO	Commelinaceae	F	15.35±0.33	Flag or gullet	Bilateral	blue	22.28±5.32	0.0182972	0.00301391	0.078316	1.44185	0.454592	-0.485854	connect species
Cryptotaenia japonica	CRJA	Apiaceae	I (umbellule)	20*	open dish/bowl	Radial	white/pink	1.2±0.28	0.00379005	0.000290181	0.0875363	0.79957	0.118025	-0.409385	peripheral species
Cynanchum officinale	CYOF	Apocynaceae	I (unble-like)	18.09±0.73	open dish/bowl	Radial	white/pink	1.84±0.39	0.883564	0.00796039	0.305792	1.11034	0.0971468	1.41128	peripheral species
Cynoglossum furcatum	CYFU	Boraginaceae	F	3.68±0.09	Flag or gullet	Radial	blue	0.35±0.2	0.00364881	0.000663467	0.206521	1.66332	0.154173	-0.512159	peripheral species
Dipsacus asper	DIAS	Caprifoliaceae	I (capitula )	30.09±0.78	open tube	Radial	white/pink	0.26±0.08	0.0110432	0.00313109	0.0740366	1.63593	0.65215	-0.371757	connect species
Epilobium parviflorum	EPPA	Onagraceae	F	10.26±0.37	open dish/bowl	Radial	purple	4.49±1.29	0.00189984	0.000476733	0.065105	1.37768	0.415515	-0.418428	connect species
Epilobium pyrricholophum	EPPY	Onagraceae	F	9.30±0.45	open dish/bowl	Radial	purple	0.83±0.17	0.000128445	4.15126e-05	0.00153823	1.3587	0.48088	-0.393982	connect species
Erigeron annuus	ERAN	Asteraceae	I (capitula)	16.85±0.27	open tube	Radial	white/pink	37.68±4.66	1.35222	0.143055	0.291251	1.36452	0.428478	4.12227	network hub
Eupatorium lindleyanum	EULI	Asteraceae	I (synflorescence)	35.47±1.93	open tube	Radial	light purple	2.41±0.56	0.404573	0.0150662	0.155407	1.5654	0.395472	0.937476	peripheral species
Galinsoga quadriradiata	GAQU	Asteraceae	I (capitula)	6.77±0.1	open tube	Radial	white/pink	16.88±3.19	0.00492443	0.0011572	0.0828693	1.00621	0.39789	-0.40746	peripheral species
Geranium sibiricum	GESI	Geraniaceae	F	11.04±0.19	open dish/bowl	Radial	white/pink	10.66±3.24	0.0497589	0.00562343	0.165351	1.6579	0.323829	-0.397312	peripheral species
Geum aleppicum	GEAL	Rosaceae	F	18.78±0.79	open dish/bowl	Radial	yellow	0.38±0.15	0.0150616	0.00111357	0.108941	0.692256	0.0680011	-0.363421	peripheral species
Halenia elliptica	HAEL	Gentianaceae	F	8.48±0.35	tube	Radial	blue	9.8±2.85	0.0426276	0.0058831	0.0478345	1.52851	0.700516	-0.362086	connect species
Heracleum hemsleyanum	HEHE	Apiaceae	I (umbel)	22*	open dish/bowl	Radial	white/pink	0.43±0.12	0.00494727	0.000579429	0.0782561	1.1189	0.230287	-0.405906	peripheral species
Hosta ventricosa	HOVE	Asparagaceae	F	28.50±0.05	tube	Radial	purple	1.87±0.41	0.424537	0.113788	0.468054	1.63055	0.198472	1.11564	peripheral species
Houttuynia cordata	HOCO	Saururaceae	I (spike)	25.08±0.23	open tube	Radial	white/pink	41.67±15.06	0.0415422	0.00237431	0.122559	0.303493	0.0335727	-0.255353	peripheral species
Hydrangea strigosa	HYST	Hydrangeaceae	I (corymbose cyme)	260*	open	Radial	purple	2.88±0.29	1.76725	0.108917	0.271784	1.3726	0.506023	3.26374	network hub
Hylodesmum podocarpum	HYPO	Fabaceae	F	3.16±0.02	Flag or gullet	Bilateral	purple	3.17±0.84	0.00700879	0.000228094	0.115884	0.319794	0.193085	-0.42155	peripheral species
Hypericum erectum	HYER	Hypericaceae	F	10.45±0.22	open dish/bowl	Radial	yellow	2.39±0.86	0.00539156	0.00140535	0.0872985	1.45003	0.323723	-0.403326	peripheral species
Hypericum perforatum	HYPE	Hypericaceae	F	15.87±0.48	open dish/bowl	Radial	yellow	0.7±0.28	0.000272909	6.22687e-05	0.0781074	1.48134	0.49214	-0.424508	connect species
Impatiens dicentra	IMDI	Balsaminaceae	F	8.52±0.03	tube	Bilateral	yellow	4.84±0.79	0.168501	0.0401864	0.271777	1.42677	0.439918	0.0937305	connect species
Impatiens siculifer	IMSI	Balsaminaceae	F	8.93±0.79	tube	Bilateral	yellow	4.8±0.66	0.0123962	0.00383508	0.0524301	1.27876	0.605422	-0.374433	connect species
Impatiens sutchuenensis	IMSU	Balsaminaceae	F	7.99±0.52	tube	Bilateral	yellow	0.98±0.2	0.050297	0.00390557	0.103901	1.31079	0.255201	-0.226047	peripheral species
Inula hupehensis	INHU	Asteraceae	I (capitula)	42.6±0.67	open tube	Radial	yellow	6.2±1.02	0.827257	0.106307	0.147051	1.33356	0.580687	1.71041	connect species
Ligularia veitchiana	LIVE	Asteraceae	I (capitula)	24.3±2.25	open tube	Radial	yellow	18.02±2.72	0.289391	0.0362572	0.0450822	1.24656	0.708696	-0.161184	connect species
Lilium brownii	LIBR	Liliaceae	F	107.8±1.25	tube	Radial	white/pink	0.07±0.05	0.00075654	0.000207503	0.09384	1.63343	0	-0.421604	peripheral species
Lysimachia clethroides	LYCL	Primulaceae	F	9.04±0.16	open dish/bowl	Radial	white/pink	1.21±0.14	0.513349	0.0593207	0.0972103	1.35445	0.624304	0.700153	connect species
Lysimachia congestiflora	LYCO	Primulaceae	F	13.28±0.8	Flag or gullet	Radial	yellow	4.81±2.33	0.000466781	0.000103767	0.0565002	1.6858	0.499742	-0.523591	connect species
Lysimachia stenosepala	LYST	Primulaceae	F	2.76±0.25	Flag or gullet	Radial	white/pink	0.61±0.13	0.00168243	0.000414631	0.0381343	1.47175	0.529487	-0.420522	connect species
Oenanthe thomsonii subsp. stenophylla	OETH	Apiaceae	I (umbel)	68.87±2.64	open dish/bowl	Radial	white/pink	0.37±0.08	0.0331939	0.00477335	0.123233	1.24473	0.410455	-0.315684	peripheral species
Parnassia wightiana	PAWI	Celastraceae	F	26.7±0.44	open dish/bowl	Radial	white/pink	4.89±0.74	0.212603	0.0281971	0.195499	1.22891	0.506713	-0.150781	connect species
Patrinia heterophylla	PAHE	Caprifoliaceae	I (corymb)	25.58±1.07	open dish/bowl	Radial	yellow	21.1±4.27	0.0780441	0.00777684	0.17267	1.5514	0.497488	-0.364841	connect species
Persicaria dissitiflorum	PEDI	Polygonaceae	I (capitula )	7.43±0.22	open tube	Radial	purple	3.83±3.09	0.00163051	0.00037312	0.0847036	0.637831	0.383836	-0.41944	peripheral species
Persicaria nepalense	PENE	Polygonaceae	I (capitula )	7.56±0.22	open tube	Radial	white/pink	12.76±6.69	0.110928	0.00703549	0.0995674	1.47547	0.446316	-0.086658	connect species
Persicaria thunbergii	PETH	Polygonaceae	I (capitula )	7.59±0.22	open tube	Radial	white/pink	3.3	7.45268e-05	2.07579e-05	0.0371203	1.26476	0	-0.424959	peripheral species
Picris hieracioides	PIHI	Asteraceae	I (capitula)	15.2±0.51	open tube	Radial	yellow	1.16±0.82	0.00116909	0.000248921	0.0893391	1.63553	0.44273	-0.521393	connect species
Prunella vulgaris	PRVU	Lamiaceae	I (spike)	17.25±0.69	Flag or gullet	Bilateral	purple	1.16±0.24	0.00411814	0.000434911	0.0331866	0.951975	0.211402	-0.40877	peripheral species
Rubus spp.	Rusp	Rosaceae	F	8.66±0.24	open dish/bowl	Radial	purple	2.18±1.2	0.0138175	0.00262482	0.1308	0.360647	0.539397	-0.370934	connect species
Sambucus javanica	SAJA	Adoxaceae	I (cyme)	140.1±4.5	open dish/bowl	Radial	white	8.05±1.75	0.000238692	4.15152e-05	0.139067	1.22493	0	-0.523591	peripheral species
Senecio nemorensis	SENE	Asteraceae	I (capitula)	26.1±0.51	open tube	Radial	yellow	7.75±0.74	0.159658	0.0243541	0.0601697	1.26414	0.705677	-0.124304	connect species
Sinacalia tangutica	SITA	Asteraceae	I (capitula)	2.51±0.07	open tube	Radial	yellow	43.71±6.98	0.244944	0.023309	0.106077	1.18312	0.514043	-0.00364864	connect species
Spiraea salicifolia	SPSA	Rosaceae	I (panicle)	37.94±2.12	open dish/bowl	Radial	purple	0.42±0.1	0.0132573	0.00341227	0.113262	1.13229	0.243614	-0.370641	peripheral species
Swertia bimaculata	SWBI	Gentianaceae	F	23.13±0.4	open dish/bowl	Radial	yellow green	7.87±5.22	0.682143	0.0145076	0.18573	1.25854	0.0813403	2.21599	peripheral species
Thladiantha oliveri	THOL	Cucurbitaceae	F	31.39±0.99	tube	Radial	yellow	0.35±0.15	0.003533	0.000248775	0.0748599	0.379123	0.0288186	-0.409619	peripheral species
Tricyrtis macropoda	TRMA	Liliaceae	F	26.28±0.9	tube	Radial	yellow green	1.65±0.47	0.03743	0.0130911	0.154575	1.17704	0.351903	-0.276274	peripheral species
Trifolium pratense	TRPR	Fabaceae	I (globose umbel )	20.93±0.6	Flag or gullet	Bilateral	purple	7.96±0.89	0.236212	0.0488067	0.141843	0.97176	0.652638	0.0645094	connect species
Trifolium repens	TRRE	Fabaceae	I (globose umbel )	18.39±0.75	Flag or gullet	Bilateral	white/pink	1.76±0.51	0.00489984	0.00152655	0.09098	1.363	0.507946	-0.381635	connect species
Youngia heterophylla	YOHE	Asteraceae	I (capitula)	12.33±1.7	open tube	Radial	yellow	2.55±1.01	0.0130491	0.00300909	0.130305	1.69763	0.480956	-0.385624	connect species
