# Supplementary material for: Different influences of phylogenetically conserved and independent floral traits on plant functional specialization and pollination network structure
Source: Front Plant Sci. 2023 Jan 24;14:1084995. doi: 10.3389/fpls.2023.1084995 (PMC9902514; doi:10.3389/fpls.2023.1084995)
Supplement: Supplementary file 8 [file Table_2.xlsx]

## Sheet: Sheet1
Table S3 Comparison of evolutionary models in PSEM
No.	Predictor factor	Response variables	model	df	logLik	AIC	delta	weight
1	y1	x2	BM	3	-85.3	177	108	2.17301e-24
2			PL	4	-30.5	68.9	0	0.519631
3			OU	4	-30.5	69.1	0.157	0.480369
4	y2	x1+x2	BM	4	85.2	-162	73	7.13421e-17
5			PL	5	123	-235	0	0.513055
6			OU	5	123	-235	0.104	0.486945
7	y3	x2	BM	3	30.4	-54.7	61.7	2.20175e-14
8			PL	4	62.2	-116	0	0.556922
9			OU	4	62	-116	0.457	0.443078
10	y4	y1+y2+y3	BM	5	-54.4	119	0	1
11			PL	NA
12			OU	NA
13	y5	x2+y1+y2+y3	BM	6	-33.3	98.3	17.6	0.000148803
14			PL	7	-43.1	80.6	0	0.999851
15			OU	NA

## Sheet: Sheet2
Supplementary Table 2 Comparison of evolutionary models for each path in PSEM. All paths were modelled using Brownian motion (BM), Pagel’s lambda (PL), as well as Ornstein-Uhlenbeck (OU). Models were evaluated by the R package ‘MuMIn’. The best evolutionary model was marked as bold for each path. x2: Floral size; y1: Species strength; y2: Weighted closeness; y3: Specialization (d'); y4: Nested co…
No.	Predictor factor	Response variables	model	df	logLik	AIC	delta	weight
1	y1	x2	BM	3	-85.2	176	107	4.10085e-24
2			PL	4	-30.9	69.9	0	0.550534
3			OU	4	-31.1	70.3	0.406	0.449466
4	y2	x2	BM	3	78.6	-151	94.2	1.8029e-21
5			PL	4	127	-245	0	0.505313
6			OU	4	127	-245	0.0425	0.494687
7	y3	x2	BM	3	30.5	-55.1	61.1	3.0634e-14
8			PL	4	62.1	-116	0	0.568058
9			OU	4	61.8	-116	0.548	0.431942
10	y4	y1+y2+y3	BM	5	-54.4	119	0	1
11			PL	NA
12			OU	NA
13	y5	x2+y1+y2+y3	BM	6	-33.3	98.4	17.8	0.000148803
14			PL	7	-43.2	80.6	0	0.999851
15			OU	NA
